# Supplementary material for: Altered TRPM7-Dependent Calcium Influx in Natural Killer Cells of Myalgic Encephalomyelitis/Chronic Fatigue Syndrome Patients
Source: Biomolecules. 2023 Jun 26;13(7):1039. doi: 10.3390/biom13071039 (PMC10377690; doi:10.3390/biom13071039)
Supplement: Supplementary file 1 [file biomolecules-13-01039-s001.zip]

Archive with 1 entries (1 files):
- biomolecules-2367429-supplementary.pdf
